# Supplementary material for: First Report of Clonostachys rosea as a Mycoparasite on Sclerotinia sclerotiorum Causing Head Rot of Cabbage in India
Source: Plants (Basel). 2023 Jan 3;12(1):199. doi: 10.3390/plants12010199 (PMC9824872; doi:10.3390/plants12010199)
Supplement: Supplementary file 1 [file plants-12-00199-s001.zip]

Archive with 1 entries (1 files):
- plants-1950864-supplementary.pdf
